# Supplementary material for: Efficacy, safety and complications of autologous fat grafting to the eyelids and periorbital area: A systematic review and meta-analysis
Source: PLoS One. 2021 Apr 1;16(4):e0248505. doi: 10.1371/journal.pone.0248505 (PMC8016360; doi:10.1371/journal.pone.0248505)
Supplement: S1 File — (ZIP) [file pone.0248505.s001.zip]

Archive with 11 entries (10 files):
- data.xlsx
- full search strategy and search terms.docx
- LetPub - Certificate 2020.pdf
- original search image/
- original search image/cochrane library.JPG
- original search image/embase.JPG
- original search image/PubMed.JPG
- Table S1S2.docx
- Table S3 PRISMA 2009 checklist.doc
- title page.docx
- ~$data.xlsx
