# Supplementary material for: Efficacy, safety and complications of autologous fat grafting to the eyelids and periorbital area: A systematic review and meta-analysis
Source: PLoS One. 2021 Apr 1;16(4):e0248505. doi: 10.1371/journal.pone.0248505 (PMC8016360; doi:10.1371/journal.pone.0248505)
Supplement: S1 File — (ZIP) [file pone.0248505.s001.zip › data.xlsx]

## Sheet: 1.Study Design, Evidence Level
Table 1. General Presentation of Included Articles
Study	Number of patients(Male/Female)	Study design	Level of evidence
Zhou, X.2020	38(3/35)	retrospective study(case series)	4
Pelle-Ceravolo, M.2020	200(8/192)	retrospective study(case series)	4
Lee, W.2020	50(7/43)	retrospective study(case series)	4
Jiang, L.2020	50(49/1)	retrospective study(case series)	4
Biglioli, F.2020	75(28/47)	retrospective study(case series)	4
Larsson, J. C.2019	33(6/27)	retrospective study(case series)	4
Kim, H. S.2019	229(65/164)	retrospective study(case series)	4
Huang, S. H.2019	205(22/183)	retrospective study(case series)	4
Al-Byti, A. M.2019	22(0/22)	retrospective study(case series)	4
Stein, R.2018	113(NR)	retrospective study(case series)	4
Rohrich, R. J.2018	131(121/10)VS100(92/8)	retrospective cohort study	3
Litwin, A. S.2018	29(7/22)	retrospective study(case series)	4
Kim, J.2018	978(NR)	retrospective study(case series)	4
Chen, H.2018	9(6/3)	retrospective study(case series)	4
Ramil, M. E.2017	32(0/32)	retrospective study(case series)	4
Miranda, S. G.2017	32(10/22)	retrospective cohort study	4
Ma, Z.2017	32(7/25)	retrospective study(case series)	4
Lee, W.2017	60(9/51）	retrospective study(case series)	4
Gennai, A.2017	65(7/58）	retrospective study(case series)	4
Chiu, C. Y.2017	51VS50	retrospective cohort study	3
Skippen, B.2016	10(1/9)	retrospective study(case series)	4
Lin, T. M.2016	34(30/4)	retrospective study(case series)	4
Karataş, M. Ç2015	17(11/6)	retrospective study(case series)	4
Bernardini, F. P.2015	98(6/92)	retrospective study(case series)	4
Lin, T. M.2014	168(2/166)	retrospective study(case series)	4
Le, T. P.2014	17(5/12)	retrospective study(case series)	4
Essuman, V. A.2014	15(7/8)	prospective study(case series)	4
Youn, S.2013	82(23/59)	retrospective study(case series)	4
Tonnard, P. L.2013	500(60/440)	retrospective study(case series)	4
Einan-Lifshitz, A.2013	57(10/47)	retrospective study(case series)	4
Bernardini,F. P.2013	400(63/337)	retrospective study(case series)	4
Park, S.2011	50(2/48)	retrospective study(case series)	4
Chang, H. S.2011	8(3/5)	retrospective study(case series)	4
Roh, M. R.2009	10(2/8)	retrospective study(case series)	4
Meier, J. D.2009	33(1/32)	prospective study(case series)	4
de la Cruz, L.2009	34(1/33)	retrospective study(case series)	4
Korn, B. S.2008	11(NR)	retrospective study(case series)	4
Lee, Y.2001	13(NR)	retrospective study(case series)	4
Malet, T.2000	5(NR)	retrospective study(case series)	4

## Sheet: 2.Geography Distribution
Table 2.Geography distribution of publications and patients
Country	Number of articles	Number of patients
Italy	5	838
Korea	8	1472
China	9	738
USA	7	389
Israel	1	70
UK	1	29
Argentina	1	32
Australia	1	32
Turkey	1	17
Ghana	1	15
Belgium	1	500
Spain	1	34
Iraq	1	22
France	1	5

## Sheet: 3.Indication, Treatment
Table3.Study Design and details of indication and treatment NR=not reported
Study	Number of patients(Male/Female)	Age(years)	Indication	Treatment
Zhou, X.2020	38(3/35)	42(25-28)	aesthetic	Periumbilical fat block
Pelle-Ceravolo, M.2020	200(8/192)	50.1(26-73）	aesthetic	‘Diluted fat
Lee, W.2020	50(7/43)	55.9(41-75)	aesthetic	Microfat
Jiang, L.2020	50(1/49)	27(20-45)	aesthetic	Free orbital fat grafting
Biglioli, F.2020	75(28/47)	49(45-80)	reconstructive	Lipofilling
Larsson, J. C.2019	33(6/27)	56(28-76)	aesthetic	Microautologous fat transplantation (MAFT) gun
Kim, H. S.2019	229(65/164)	41.24(20-69)	aesthetic	’Resected fat grafting
Huang, S. H.2019	205(22/183)	52(34-78)	aesthetic	MAFT(Micro-autologous fat transplantation)
Al-Byti, A. M.2019	22(0/22)	20-40	aesthetic	Nano fat
Stein, R.2018	113(NR)	61.8(40-80)	aesthetic	AFG
Rohrich, R. J.2018	131(121/10)VS100(92/8)	59.42(39-77)	aesthetic	Fractionated fat injectionVSregular fat injection.
Litwin, A. S.2018	29(7/22)	51.8(42-67)	reconstructive	grafting of posterior orbital fat(FGvsNOFG)
Kim, J.2018	978(NR)	NR	aesthetic	Autologous fat injection
Chen, H.2018	9(6/3)	37(22-52)	reconstructive	AFG
Ramil, M. E.2017	32(0/32)	55(37-73)	aesthetic	AFG
Miranda, S. G.2017	32(10/22)	51(25-75)	aesthetic	Micro free orbital fat grafts
Ma, Z.2017	32(7/25)	33(22-40)	aesthetic	Orbital fat grafting
Lee, W.2017	60(9/51）	Group1 32.5(19-67)VS Group2 49.5（27-66）	aesthetic	Orbital fat transposition flap and dermofat graft
Gennai, A.2017	65(7/58）	49.7(34-63)	aesthetic	Micro Superficial Enhanced Fluid Fat Injection (M-SEFFI)
Chiu, C. Y.2017	51VS50	32.5(20-43）	aesthetic	Fat repositioning versus Autologous fat grafting
Skippen, B.2016	10(1/9)	50(43-66)	reconstructive	Autologous fat grafting
Lin, T. M.2016	34(30/4)	35.4	aesthetic	Fat grafting
Karataş, M. Ç2015	17(11/6)	30.5±17.9	reconstructive	Dermis-Fat graft transplantation
Bernardini, F. P.2015	98(6/92)	51 (27-74 )	aesthetic	Superficial Enhanced Fluid Fat Injection (SEFFI)
Lin, T. M.2014	168(2/166)	35.5 (26–52 )	aesthetic	Microautologous fat transplantation
Le, T. P.2014	17(5/12)	53(33-77)	aesthetic	Autologous fat injection
Essuman, V. A.2014	15(7/8)	3.7±2.7	reconstructive	Dermis-fat Graft (DFG）
Youn, S.2013	82(23/59)	26.6(20-39 )	aesthetic	Digested fat cell grafts
Tonnard, P. L.2013	500(60/440)	57(36-77 )	aesthetic	AFG
Einan-Lifshitz, A.2013	57(10/47)	(43-77)	aesthetic	Lower eyelid blepharoplasty with fat repositioning and fat transfer
Bernardini, F. P.2013	400(63/337)	46(38-67)for women 53 (48–65) for men	aesthetic	Minimal incisions vertical endoscopic lifting and fat grafting
Park, S.2011	50(2/48)	(24-67）	aesthetic	Orbital fat anatomic repositioning and fat graft applied to retro-orbicularis oculi fat
Chang, H. S.2011	8(3/5)	60(34 –78）	reconstructive	AlloDerm or dermis-fat grafts
Roh, M. R.2009	10(2/8)	37.1(20-56)	aesthetic	AFG
Meier, J. D.2009	33(1/32)	54(39-70)	aesthetic	AFG
de la Cruz, L.2009	34(1/33)	46.5(42-57)	reconstructive	AFG
Korn, B. S.2008	11(NR)	NR	aesthetic	Dermis fat grafting
Lee, Y.2001	13(NR)	one 48,others more than 30	aesthetic	Fascia fat grafting
Malet, T.2000	5(NR)	39.9(28-55)	aesthetic	Reinjection of autologous fat

## Sheet: 5.Main Reported Outcomes
Table5.A detailed overview of the main reported outcomes
Study	Number of patients(Male/Female)	Length of follow-up(months)	Patients/surgeon satisfaction(n/N)	Complication	Fat absorption rate
Zhou, X.2020	38(3/35)	8.6(6-15)	35/38	3/38	20-40%	no major complication 3个slight capacity asymmetry
Pelle-Ceravolo, M.2020	200(8/192)	6-12	197/200	‘10/200
Lee, W.2020	50(7/43)	12	46/50	3/50		unsolved infraorbital groove 1, septal bulge 2
Jiang, L.2020	50(1/49)	10(6-18)	41/50	8/50		scar hypertropy
Biglioli, F.2020	75(28/47)	3	61/75	8/75		8 excessive thickening of the lids
Larsson, J. C.2019	33(6/27)	10.5 ± 6.9(3-24)	23/33	4/33	1month:19.6% ± 3.5%;12month:32.2% ± 3.9%	2 palpable lumps,2contour deformities
Kim, H. S.2019	229(65/164)	6.45(1-80)	224/229	42/229
Huang, S. H.2019	205(22/183)	60.2(18-90)	195/205	4/205
Al-Byti, A. M.2019	22(0/22)	6(3-9)	S:13/22 P:15/22	2/22		2prolong ecchymosis
Stein, R.2018	113(NR)	7(3-24)	102/113	2/113
Rohrich, R. J.2018	131(121/10)VS100(92/8)	6.57(0-21)VS12(0-36)	NR	2/131VS2/100
Litwin, A. S.2018	29(7/22)	20(6-30)	NR	’8/29
Kim, J.2018	978(NR)	120	NR	‘4/978
Chen, H.2018	9(6/3)	6-24	9/9	9/9
Ramil, M. E.2017	32(0/32)	11(6-24)	31/32	’8/32
Miranda, S. G.2017	32(10/22)	13(1.5-57)	32/32	‘16/32
Ma, Z.2017	32(7/25)	6	29/32	1/32
Lee, W.2017	60(9/51）	13(1-16)	60/60	’0/60
Gennai, A.2017	65(7/58）	4.1(1-6)	52/65	‘0/65
Chiu, C. Y.2017	101	11.5(6-20)	NR	34/51VS35/50
Skippen, B.2016	10(1/9)	16	10/10	‘0/10
Lin, T. M.2016	34(30/4)	18.5	34/34	0/34
Karataş, M. Ç2015	17(11/6)	39(13.6-64.4)	13/17	3/17
Bernardini, F. P.2015	98(6/92)	6(4-12)	NR	4/98
Lin, T. M.2014	168(2/166)	6	167/168	2/168
Le, T. P.2014	17(5/12)	3.9-10.5	NR	5/17
Essuman, V. A.2014	15(7/8)	20.13(3-54)	NR	6/15
Youn, S.2013	82(23/59)	12.7(8-25)	55/82	4/82
Tonnard, P. L.2013	500(60/440)	16(3-39)	NR	40/500
Einan-Lifshitz, A.2013	57(10/47)	8(4-40)	NR	0/57
Bernardini, F. P.2013	400(63/337)	16(6-96)	372/400	5/400
Park, S.2011	50(2/48)	4.7(2-18)	NR	0/50
Chang, H. S.2011	8(3/5)	4.2(3-9)	NR	0/8
Roh, M. R.2009	10(2/8)	3-24	8/10	NR
Meier, J. D.2009	33(1/32)	16(12-21)	25/33	NR
de la Cruz, L.2009	34(1/33)	very short	34/34	0/34
Korn, B. S.2008	11(NR)	12	NR	2/11
Lee, Y.2001	13(NR)	30	13/13	4/13
Malet, T.2000	5(NR)	12	5/5	0/5

## Sheet: P and P&S Satisfaction
Table 6. Patient and patient&surgeon Satisfaction
Study	Assessed by	Length of follow-up(months)	Proportion of satisfied patients or surgeons	% Satisfied (95% CI)
Aesthetic purpose
Zhou, X.2020	patient	8.6(6-15)	35/38	92.1(78.2-97.4)
Pelle-Ceravolo, M.2020	patient	6-12	197/200	98.5(95.9-99.5)
Lee, W.2020	patient	12	46/50	92.0(80.5-97.0)
Jiang, L.2020	patient	10(6-18)	41/50	82.0(68.9-90.4)
Larsson, J. C.2019	surgeon	10.5 ± 6.9(3-24)	23/33	69.7(52.3-82.9)
Kim, H. S.2019	patientmodified Goldberg score)	6.45(1-80)	224/229	97.8(94.9-99.1）
Huang, S. H.2019	patient(5-point Likert scale)	60.2(18-90)	195/205	95.1(91.2-97.4)
Al-Byti, A. M.	patient&surgeon	6(3-9)	31/32	63.6(42.3-80.7)
Ramil, M. E.2017	patient	11(6-24)	60/60	96.9(80.9-99.6)
Lee, W.2017	patient	13(1-16)	52/65	99.2(88.2-99.9）
Gennai, A.2017	patient(Grading scale)	4.1(1-6)	34/34	80.0(68.5-88.0)
Lin, T. M.2016	patient	18.5	167/168	98.6(80.9-99.9)
Lin, T. M.2014	patient	6	55/82	99.4(95.9-99.9)
Youn, S.2013	patient(the Fitzpatrick scale）	12.7(8-25)	372/400	67.1(56.2-76.4)
Bernardini, F. P.2013	patient	16(6-96)	8/10	93.0(90.0-95.1)
Roh, M. R.2009	patient(Grading scale)	3-24	25/33	80.0(45.9-95.0)
Meier, J. D.2009	patient	16(12-21)	13/13	75.8(58.5-87.4)
de la Cruz, L.2009	patient	very short	34/34	98.6(80.9-99.9)
Lee, Y.2001	patient	30	5/5	96.4(61.6-99.8)
Malet, T.2000	patient	12	S:13/22 P:15/22	91.7(37.8-99.5)
Stein, R.2018	patient&surgeon	7(3-24)	102/113	90.3(83.3-94.5)
Miranda, S. G.2017	patient&surgeon	13(1.5-57)	32/32	98.5(79.9-99.9)
Ma, Z.2017	patient&surgeon	6	29/32	90.6(74.6-96.6)
Reconstructive purpose
Biglioli, F.2020	patient	3	61/75	81.3(70.9-88.6)
Chen, H.2018	patient	6-24	9/9	95.0(52.5-99.7)
Skippen, B.2016	patient	16	10/10	95.5(55.2-99.7)
Karataş, M. Ç2015	patient(Grading scale)	39(13.6-64.4)	13/17	76.5(51.4-90.9)

## Sheet: 7.Complications
Table 7. Complications Reported in the Literature following Periorbital Fat Augmentation
Complications	No. of Cases
Minor
Edema	72
Chemosis	28
Unsatisfactory correction or contour irregularity	25
Deep wrinkles	17
Scar hypertropy	8
Infraorbital hollowness	7
Palpable subcutaneous induration	7
Conjunctival incision site granuloma	6
Infraorbital hardening of subcutaneous nodule	6
Reabsorption	6
Skin laxity or wrinkles	6
Prolonged swelling	7
Subcutaneous induration	5
Temporary upper-eyelid ptosis	4
Transient postoperative retraction	4
Worsening of dark circles	4
Additional fat injections	4
Intermittent orbicularis oculi muscle cramping	3
Visible masses	3
Lower lid lumps	5
Inflammation within the lower lid	3
Erythema	3
Oil cysts	3
Donor site irregularities	3
Blurring of the vision	2
Ocular motility restriction	2
Melanosis	2
Cysts	2
Visible fat accumulation	2
Uneven after healing	2
Volume excess	10
Supraorbital hollowness	1
Additional fat resection	1
Hyperpigmentation	1
Tear trough deform recur	1
Bruising	3
Inferior lid laxity	1
Inferior forniceal adhesion	1
Major
Scleral show requiring revision	8
Ptosis	7
Epiphora	4
Oronasal fistula formation and donor site candidiasis	2
Bloodshot eye	1
Electrocautery burns	1
Fat seepage	1
Intraoperative retrobulbar hemorrhage	1
Infection with necrosis	1

## Sheet: 9.Quality Evaluation
Table S1 S2. Quality evaluation score of included literatures
Non-comparative case series checklist
Author (Year)	Item 1: Intervention	Item 2: Inclusion/exclusion criteria	Item 3: Follow-up as an inclusion	Item 4: Sample size determination	Item 5: Sample size calculations	Item 6: Method & Length/Accumulation of cases	Item 7: Sources of participants	Item 8: Method of outcome assessments	Item: 9: Blinding	Item 10: Primary and secondary measures	Item 11: Timing of outcome assessment	Item 12: Follow-up schedule	Item 13: Maintaining follow-up	Item 14: Compliance with follow-up	Item 15: Method of data collection	Item 16: Exclusions	Item 17: Statistical approach for analysis	Item 18: Missing data	Item 19: Adverse events	Total # of Items = 19
Zhou,X.2020	Y=1	Y=1	NR=0	Y=1	NR=0	Y=1	Y=1	Y=1	NR=0	Y=1	Y=1	Y=1	Y=1	NR=0	Y=1	NR=0	NR=0	NR=0	NR=0	10
Pelle-Ceravolo, M.2020	Y=1	Y=1	NR=0	Y=1	NR=0	Y=1	NR=0	Y=1	NR=0	Y=1	Y=1	Y=1	Y=1	NR=0	Y=1	Y=1	NR=0	NR=0	NR=0	11
Lee, W.2020	Y=1	Y=1	NR=0	Y=1	NR=0	Y=1	Y=1	Y=1	NR=0	Y=1	Y=1	Y=1	Y=1	NR=0	Y=1	NR=0	NR=0	NR=0	NR=0	11
Jiang, L.2020	Y=1	Y=1	NR=0	Y=1	NR=0	Y=1	Y=1	Y=1	NR=0	Y=1	Y=1	Y=1	Y=1	NR=0	Y=1	NR=0	NR=0	NR=0	NR=0	11
Biglioli, F.2020	Y=1	Y=1	NR=0	Y=1	NR=0	Y=1	Y=1	Y=1	NR=0	Y=1	Y=1	Y=1	Y=1	NR=0	Y=1	NR=0	NR=0	NR=0	NR=0	11
Larsson, J. C.2019	Y=1	Y=1	NR=0	Y=1	NR=0	Y=1	Y=1	Y=1	NR=0	Y=1	Y=1	Y=1	Y=1	NR=0	Y=1	Y=1	Y=1	NR=0	NR=0	13
Kim, H. S.2019	Y=1	Y=1	NR=0	Y=1	NR=0	Y=1	Y=1	Y=1	Y=1	Y=1	Y=1	Y=1	Y=1	NR=0	Y=1	Y=1	Y=1	NR=0	NR=0	14
Huang, S. H.2019	Y=1	Y=1	NR=0	Y=1	NR=0	Y=1	Y=1	Y=1	NR=0	Y=1	Y=1	Y=1	Y=1	NR=0	Y=1	Y=1	Y=1	NR=0	NR=0	13
Al-Byti, A. M.2019	Y=1	Y=1	NR=0	Y=1	NR=0	Y=1	Y=1	Y=1	NR=0	Y=1	Y=1	Y=1	Y=1	NR=0	Y=1	NR=0	NR=0	NR=0	NR=0	11
Stein, R.2018	Y=1	Y=1	NR=0	Y=1	NR=0	Y=1	Y=1	Y=1	NR=0	Y=1	NR=0	NR=0	Y=1	NR=0	Y=1	Y=1	NR=0	NR=0	NR=0	10
Litwin, A. S.2018	Y=1	Y=1	Y=1	Y=1	NR=0	Y=1	NR=0	Y=1	NR=0	Y=1	Y=1	Y=1	Y=1	NR=0	Y=1	Y=1	NR=0	NR=0	NR=0	12
Kim, J.2018	Y=1	NR=0	NR=0	Y=1	NR=0	Y=1	NR=0	Y=1	NR=0	Y=1	NR=0	Y=1	Y=1	NR=0	Y=1	NR=0	NR=0	NR=0	NR=0	8
Chen, H.2018	Y=1	NR=0	NR=0	Y=1	NR=0	Y=1	NR=0	Y=1	NR=0	Y=1	Y=1	Y=1	Y=1	NR=0	Y=1	NR=0	NR=0	NR=0	NR=0	9
Ramil, M. E.2017	Y=1	Y=1	NR=0	Y=1	NR=0	Y=1	Y=1	Y=1	NR=0	Y=1	Y=1	Y=1	Y=1	NR=0	Y=1	NR=0	Y=1	NR=0	NR=0	12
Ma, Z.2017	Y=1	Y=1	NR=0	Y=1	NR=0	Y=1	NR=0	Y=1	NR=0	Y=1	Y=1	Y=1	Y=1	NR=0	Y=1	NR=0	Y=1	NR=0	NR=0	11
Lee, W.2017	Y=1	NR=0	NR=0	Y=1	NR=0	Y=1	NR=0	Y=1	NR=0	Y=1	Y=1	Y=1	Y=1	NR=0	Y=1	NR=0	NR=0	NR=0	NR=0	9
Gennai, A.2017	Y=1	NR=0	NR=0	Y=1	NR=0	Y=1	Y=1	Y=1	NR=0	Y=1	Y=1	Y=1	Y=1	NR=0	Y=1	NR=0	NR=0	NR=0	NR=0	10
Skippen, B.2016	Y=1	NR=0	NR=0	Y=1	NR=0	Y=1	NR=0	Y=1	NR=0	Y=1	Y=1	Y=1	Y=1	NR=0	Y=1	NR=0	NR=0	NR=0	NR=0	9
Lin, T. M.2016	Y=1	Y=1	NR=0	Y=1	NR=0	Y=1	NR=0	Y=1	NR=0	Y=1	Y=1	Y=1	Y=1	NR=0	Y=1	Y=1	NR=0	NR=0	NR=0	11
Karataş, M. Ç2015	Y=1	Y=1	NR=0	Y=1	NR=0	Y=1	Y=1	Y=1	NR=0	Y=1	Y=1	Y=1	Y=1	NR=0	Y=1	NR=0	NR=0	NR=0	NR=0	11
Bernardini, F. P.2015	Y=1	Y=1	NR=0	Y=1	NR=0	Y=1	NR=0	Y=1	NR=0	Y=1	Y=1	Y=1	Y=1	NR=0	Y=1	NR=0	NR=0	NR=0	NR=0	10
Lin, T. M.2014	Y=1	Y=1	NR=0	Y=1	NR=0	Y=1	Y=1	Y=1	NR=0	Y=1	Y=1	Y=1	Y=1	NR=0	Y=1	NR=0	NR=0	NR=0	NR=0	11
Le, T. P.2014	Y=1	Y=1	NR=0	Y=1	NR=0	Y=1	Y=1	Y=1	NR=0	Y=1	Y=1	Y=1	Y=1	NR=0	Y=1	Y=1	NR=0	NR=0	NR=0	12
Essuman, V. A.2014	Y=1	Y=1	NR=0	Y=1	NR=0	Y=1	Y=1	Y=1	NR=0	Y=1	Y=1	Y=1	Y=1	NR=0	Y=1	NR=0	Y=1	NR=0	NR=0	12
Youn, S.2013	Y=1	Y=1	NR=0	Y=1	NR=0	Y=1	NR=0	Y=1	NR=0	Y=1	Y=1	Y=1	Y=1	NR=0	Y=1	Y=1	NR=0	NR=0	NR=0	12
Tonnard, P. L.2013	Y=1	Y=1	NR=0	Y=1	NR=0	Y=1	Y=1	Y=1	NR=0	Y=1	Y=1	Y=1	Y=1	NR=0	Y=1	NR=0	NR=0	NR=0	NR=0	11
Einan-Lifshitz, A.2013	Y=1	Y=1	NR=0	Y=1	NR=0	Y=1	NR=0	Y=1	NR=0	Y=1	Y=1	Y=1	Y=1	NR=0	Y=1	Y=1	NR=0	NR=0	NR=0	11
Bernardini, F. P.2013	Y=1	Y=1	NR=0	Y=1	NR=0	Y=1	NR=0	Y=1	NR=0	Y=1	Y=1	Y=1	Y=1	NR=0	Y=1	NR=0	NR=0	NR=0	NR=0	10
Park, S.2011	Y=1	Y=1	NR=0	Y=1	NR=0	Y=1	NR=0	Y=1	NR=0	Y=1	Y=1	Y=1	Y=1	NR=0	Y=1	Y=1	NR=0	NR=0	NR=0	11
Chang, H. S.2011	Y=1	Y=1	Y=1	Y=1	NR=0	Y=1	Y=1	Y=1	NR=0	Y=1	Y=1	Y=1	Y=1	NR=0	Y=1	Y=1	NR=0	NR=0	NR=0	13
Roh, M. R.2009	Y=1	Y=1	NR=0	Y=1	NR=0	Y=1	Y=1	Y=1	NR=0	Y=1	Y=1	Y=1	Y=1	NR=0	Y=1	NR=0	NR=0	NR=0	NR=0	11
Meier, J. D.2009	Y=1	Y=1	NR=0	Y=1	NR=0	Y=1	Y=1	Y=1	NR=0	Y=1	Y=1	Y=1	Y=1	NR=0	Y=1	NR=0	NR=0	NR=0	NR=0	11
de la Cruz, L.2009	Y=1	Y=1	NR=0	Y=1	NR=0	Y=1	NR=0	Y=1	NR=0	Y=1	Y=1	Y=1	Y=1	NR=0	Y=1	NR=0	NR=0	NR=0	NR=0	10
Korn, B. S.2008	Y=1	Y=1	NR=0	Y=1	NR=0	Y=1	NR=0	Y=1	NR=0	Y=1	Y=1	Y=1	Y=1	NR=0	Y=1	NR=0	NR=0	NR=0	NR=0	10
Lee, Y.2001	Y=1	Y=1	NR=0	Y=1	NR=0	Y=1	NR=0	Y=1	NR=0	Y=1	Y=1	Y=1	Y=1	NR=0	Y=1	NR=0	NR=0	NR=0	NR=0	11
Malet, T.2000	Y=1	Y=1	NR=0	Y=1	NR=0	Y=1	NR=0	Y=1	NR=0	Y=1	Y=1	Y=1	Y=1	NR=0	Y=1	NR=0	NR=0	NR=0	NR=0	10
Cohort studies (Ottawa-Newcastle Scale)
Author (Year)	Item 1: selection of exposed	Item 2: selection of non-exposed	Item 3: ascertainment of exposure	Item 4: outcome missing data at initiation	Item 5: control factors (2*'s)	Item 6: assessment of outcome	Item 7: adequacy of follow-up length	Item 8: accountability for follow-up	Total # of Items = 8
Rohrich, R. J.2018	1	1	1	1	1	1	1	1	8
Miranda, S. G.2017	1	0	1	1	0	1	1	1	7
Chiu, C. Y.2017	1	1	1	1	2	1	1	1	9
